# Supplementary material for: Dynamic Brain Interactions during Picture Naming
Source: eNeuro. 2019 Jul 3;6(4):ENEURO.0472-18.2019. doi: 10.1523/ENEURO.0472-18.2019 (PMC6624411; doi:10.1523/ENEURO.0472-18.2019)
Supplement: Extended Data 1 — Code for the ARHMM. Download Extended Data 1, ZIP file. [file sup_enu-eN-NWR-0472-18-s01.zip]

Archive with 78 entries (75 files):
- Exended Data 1/
- Exended Data 1/tySampling.m
- Exended Data 1/freq.m
- __MACOSX/
- __MACOSX/Exended Data 1/
- __MACOSX/Exended Data 1/._freq.m
- Exended Data 1/rwbmap0b.m
- __MACOSX/Exended Data 1/._rwbmap0b.m
- Exended Data 1/tpdcn.m
- __MACOSX/Exended Data 1/._tpdcn.m
- Exended Data 1/res.m
- __MACOSX/Exended Data 1/._res.m
- Exended Data 1/bAR2.m
- Exended Data 1/graphics.m
- __MACOSX/Exended Data 1/._graphics.m
- Exended Data 1/run.m
- __MACOSX/Exended Data 1/._run.m
- Exended Data 1/filt_sigmFFT.m
- __MACOSX/Exended Data 1/._filt_sigmFFT.m
- Exended Data 1/regress2.m
- Exended Data 1/matrixToGraph2.m
- __MACOSX/Exended Data 1/._matrixToGraph2.m
- Exended Data 1/pcaplot3.m
- Exended Data 1/get_eeg.m
- Exended Data 1/bin.m
- __MACOSX/Exended Data 1/._bin.m
- Exended Data 1/tmvar.m
- __MACOSX/Exended Data 1/._tmvar.m
- Exended Data 1/aHMM8v.m
- __MACOSX/Exended Data 1/._aHMM8v.m
- Exended Data 1/matrixToGraphX2.m
- __MACOSX/Exended Data 1/._matrixToGraphX2.m
- Exended Data 1/alphabetavg.m
- __MACOSX/Exended Data 1/._alphabetavg.m
- Exended Data 1/arrow.m
- Exended Data 1/r3.m
- __MACOSX/Exended Data 1/._r3.m
- Exended Data 1/allgr.m
- __MACOSX/Exended Data 1/._allgr.m
- Exended Data 1/suptitle.m
- __MACOSX/Exended Data 1/._suptitle.m
- Exended Data 1/wordfreq.m
- __MACOSX/Exended Data 1/._wordfreq.m
- Exended Data 1/alphabetav.m
- __MACOSX/Exended Data 1/._alphabetav.m
- Exended Data 1/Elpca.m
- __MACOSX/Exended Data 1/._Elpca.m
- Exended Data 1/colmapfunction.m
- __MACOSX/Exended Data 1/._colmapfunction.m
- Exended Data 1/regress.m
- Exended Data 1/rxntimes510.mat
- Exended Data 1/ccov.m
- Exended Data 1/pdc.m
- __MACOSX/Exended Data 1/._pdc.m
- Exended Data 1/rwbmap.m
- __MACOSX/Exended Data 1/._rwbmap.m
- Exended Data 1/get_words.m
- __MACOSX/Exended Data 1/._get_words.m
- Exended Data 1/get_paths.m
- __MACOSX/Exended Data 1/._get_paths.m
- Exended Data 1/readme.txt
- __MACOSX/Exended Data 1/._readme.txt
- Exended Data 1/mplot.m
- __MACOSX/Exended Data 1/._mplot.m
- Exended Data 1/data606.mat
- Exended Data 1/matrixToGraphPhi.m
- __MACOSX/Exended Data 1/._matrixToGraphPhi.m
- Exended Data 1/extractword.m
- __MACOSX/Exended Data 1/._extractword.m
- Exended Data 1/get_trials.m
- Exended Data 1/Af.m
- __MACOSX/Exended Data 1/._Af.m
- Exended Data 1/memsTest.m
- __MACOSX/Exended Data 1/._memsTest.m
- Exended Data 1/sfind.m
- __MACOSX/Exended Data 1/._sfind.m
- Exended Data 1/get_nkdata.m
- __MACOSX/Exended Data 1/._get_nkdata.m
