# Supplementary material for: Dynamic Brain Interactions during Picture Naming
Source: eNeuro. 2019 Jul 3;6(4):ENEURO.0472-18.2019. doi: 10.1523/ENEURO.0472-18.2019 (PMC6624411; doi:10.1523/ENEURO.0472-18.2019)
Supplement: Extended Data 1 — Code for the ARHMM. Download Extended Data 1, ZIP file. [file sup_enu-eN-NWR-0472-18-s01.zip › Exended Data 1/rwbmap0b.m]

function rwb = rwbmap0b(ncolors);
%function rwb = rwbmap(ncolors);
%	Returns a colormap going from Red to White to Blue using ncolors.

if nargin<1
	ncolors=256;
end
ncolors = 2*floor(ncolors/2);

nmax = ncolors/2 - 1;
r = [nmax:-.5:nmax/2,nmax/2:-.5:0]/nmax;
g = [nmax:-.5:nmax/2,nmax/2:-.5:0]/nmax;
b = [nmax:-.5:nmax/2,nmax/2:-.5:0]/nmax;

rwb = [r;g;b]';
