# Supplementary material for: Dynamic Brain Interactions during Picture Naming
Source: eNeuro. 2019 Jul 3;6(4):ENEURO.0472-18.2019. doi: 10.1523/ENEURO.0472-18.2019 (PMC6624411; doi:10.1523/ENEURO.0472-18.2019)
Supplement: Extended Data 1 — Code for the ARHMM. Download Extended Data 1, ZIP file. [file sup_enu-eN-NWR-0472-18-s01.zip › Exended Data 1/pcaplot3.m]

function [explained,pc]=pcaplot3(vecStf,a,c)
% PCA in 3 dimensions
% vecStf...........: dim x time
[B,~]=size(vecStf);
[principal,~,~,~,explained]=pca(vecStf); 
crd3=vecStf*principal(:,1:3);
if a==-1, a=linspace(10,100,B); end;
if c==-1, c=linspace(1,10,B); end;
figure; hold on; 
scatter3(crd3(:,1),crd3(:,2),crd3(:,3),a,c,'filled');
size(crd3)
if nargout==2
    pc=principal(:,1:3);
end
end
