# Supplementary material for: Dynamic Brain Interactions during Picture Naming
Source: eNeuro. 2019 Jul 3;6(4):ENEURO.0472-18.2019. doi: 10.1523/ENEURO.0472-18.2019 (PMC6624411; doi:10.1523/ENEURO.0472-18.2019)
Supplement: Extended Data 1 — Code for the ARHMM. Download Extended Data 1, ZIP file. [file sup_enu-eN-NWR-0472-18-s01.zip › Exended Data 1/bin.m]

function y=bin(raw,pt,shift)
% bin raw data in windows of size pt with translation shift

if nargin<3, shift=pt; end

[nd,nt,nb0]=size(raw);
if nb0>1
    nb=floor((nb0-pt)/shift)+1;
    y=zeros(nd,nt,nb);
    for k=1:nb
        d=shift*(k-1);
        y(:,:,k)=mean(raw(:,:,d+1:d+pt),3); % binning for each trial
    end
else
    nb=floor((nt-pt)/shift)+1;
    y=zeros(nd,nb);
    for k=1:nb
        d=shift*(k-1);
        y(:,k)=mean(raw(:,d+1:d+pt),2); % binning for each trial
    end
end

end
