# Supplementary material for: Dynamic Brain Interactions during Picture Naming
Source: eNeuro. 2019 Jul 3;6(4):ENEURO.0472-18.2019. doi: 10.1523/ENEURO.0472-18.2019 (PMC6624411; doi:10.1523/ENEURO.0472-18.2019)
Supplement: Extended Data 1 — Code for the ARHMM. Download Extended Data 1, ZIP file. [file sup_enu-eN-NWR-0472-18-s01.zip › Exended Data 1/allgr.m]

if ~exist('showPhi','var'),showPhi=0;end
figure;
pdcf=zeros(nd,nd,50,ns);
if scrambled, suptitle(strcat(subject,' (scrambled)'));else, suptitle(subject);end
sq=ceil(sqrt(ns));
subr=0; % subtract resting state 
for k=1:ns
    ax1=subplot(sq,sq,k);
    axis([-1.25 1.25,-1 1]); axis off
    if 1
        if ecogdata||1
           ppdc=zeros(nd,nd,ns);for pp=1:ns,i=0;for ff=0:1/100:.5,i=i+1;pdcf(:,:,i,pp)=pdc(reshape(B(1:nd,:,pp),nd,nd,p),ff,1);ppdc(:,:,pp)=ppdc(:,:,pp)+pdcf(:,:,i,pp);end;end;
        end
        ps=ppdc(:,:,seq(k))/ns;
        matrixToGraph2(ps,.7,max(ceil(20/sq),8),statecolor(cvector(k)),1)
    else
        matrixToGraphX2(p0(:,:,s0(k))/ns,ppdc(:,:,seq(k))/ns,.7,max(ceil(20/sq),8),statecolor(cvector(k)))
    end
    title(k)
end
axes(ax1);
if 0
        %frequency plot
        figure;nn=seq(1);for i=1:nd,for j=1:nd,subplot(nd,nd,j+(i-1)*nd);area(squeeze(pdcf(i,j,:,nn)));axis([1 50 0 1]);end;end;
end

if showPhi
    figure;matrixToGraphPhi(Phi*20,.7,max(ceil(20/sq),8),[0 0 0],seq)
    title(subject)
end

if 0
    nf=1000/tau-1;
    ipdc=zeros(nd,nd,nf+1,ns);
    for b=1:ns % q.-stationary windows
        i=0;
        for f=-.5:1/nf:.5
            i=i+1;
            ipdc(:,:,i,b)=pdc(B(1:nd,1:nd,b),f,1);
        end
    end
    
    for b=1:ns
        figure
        for k=1:nd
            for l=1:nd
                subplot(nd,nd,nd*(k-1)+l);
                area(squeeze(ipdc(k,l,:,b).^1));
                axis([0 nf+1 0 1]);
            end
        end
    end
end

if 0
    ipdc=zeros(nd,nd,nf+1,ns);
    if p==1
        for pp=1:ns,for ff=0:100,ipdc(:,:,ff+1,pp)=pdc(B(:,:,pp),(ff-50)/100,1);end;end;
    else
        for pp=1:ns,for ff=0:100,ipdc(:,:,ff+1,pp)=pdc(reshape(B(1:nd,:,pp),nd,nd,p,1),(ff-50)/100,1);end;end;
    end
    for b=1:ns
        figure
        for k=1:nd
            for l=1:nd
                subplot(nd,nd,nd*(k-1)+l);
                area(squeeze(ipdc(k,l,:,b).^1));
                axis([0 100 0 1]);
            end
        end
    end
end
