# Supplementary material for: Dynamic Brain Interactions during Picture Naming
Source: eNeuro. 2019 Jul 3;6(4):ENEURO.0472-18.2019. doi: 10.1523/ENEURO.0472-18.2019 (PMC6624411; doi:10.1523/ENEURO.0472-18.2019)
Supplement: Extended Data 1 — Code for the ARHMM. Download Extended Data 1, ZIP file. [file sup_enu-eN-NWR-0472-18-s01.zip › Exended Data 1/suptitle.m]

function hout=suptitle(str)
%SUPTITLE Puts a title above all subplots.
%	SUPTITLE('text') adds text to the top of the figure
%	above all subplots (a "super title"). Use this function
%	after all subplot commands.

% Drea Thomas 6/15/95 drea@mathworks.com

% Warning: If the figure or axis units are non-default, this
% will break.

% Parameters used to position the supertitle.

% Amount of the figure window devoted to subplots
plotregion = .9;

% Y position of title in normalized coordinates
titleypos  = .985;

% Fontsize for supertitle
fs = get(gcf,'defaultaxesfontsize')+4;

% Fudge factor to adjust y spacing between subplots
fudge=1;

haold = gca;
figunits = get(gcf,'units');

% Get the (approximate) difference between full height (plot + title
% + xlabel) and bounding rectangle.

	if (~strcmp(figunits,'pixels')),
		set(gcf,'units','pixels');
		pos = get(gcf,'position');
		set(gcf,'units',figunits);
	else,
		pos = get(gcf,'position');
	end
	ff = (fs-4)*1.27*5/pos(4)*fudge;

        % The 5 here reflects about 3 characters of height below
        % an axis and 2 above. 1.27 is pixels per point.

% Determine the bounding rectange for all the plots

% h = findobj('Type','axes');   

% findobj is a 4.2 thing.. if you don't have 4.2 comment out
% the next line and uncomment the following block.
	
h = findobj(gcf,'Type','axes');  % Change suggested by Stacy J. Hills

% If you don't have 4.2, use this code instead
%ch = get(gcf,'children');
%h=[];
%for i=1:length(ch),
%  if strcmp(get(ch(i),'type'),'axes'),
%    h=[h,ch(i)];
%  end
%end

	


max_y=0;
min_y=1;

oldtitle =0;
for i=1:length(h),
	if (~strcmp(get(h(i),'Tag'),'suptitle')),
		pos=get(h(i),'pos');
		if (pos(2) < min_y), min_y=pos(2)-ff/5*3;end;
		if (pos(4)+pos(2) > max_y), max_y=pos(4)+pos(2)+ff/5*2;end;
	else,
		oldtitle = h(i);
	end
end

if max_y > plotregion,
	scale = (plotregion-min_y)/(max_y-min_y);
	for i=1:length(h),
		pos = get(h(i),'position');
		pos(2) = (pos(2)-min_y)*scale+min_y;
		pos(4) = pos(4)*scale-(1-scale)*ff/5*3;
		set(h(i),'position',pos);
	end
end

np = get(gcf,'nextplot');
set(gcf,'nextplot','add');
if (oldtitle),
	delete(oldtitle);
end
ha=axes('pos',[0 1 1 1],'visible','off','Tag','suptitle');
ht=text(.5,titleypos-1,str);set(ht,'horizontalalignment','center','fontsize',fs);
set(gcf,'nextplot',np);
axes(haold);
if nargout,
	hout=ht;
end
