# Supplementary material for: Dynamic Brain Interactions during Picture Naming
Source: eNeuro. 2019 Jul 3;6(4):ENEURO.0472-18.2019. doi: 10.1523/ENEURO.0472-18.2019 (PMC6624411; doi:10.1523/ENEURO.0472-18.2019)
Supplement: Extended Data 1 — Code for the ARHMM. Download Extended Data 1, ZIP file. [file sup_enu-eN-NWR-0472-18-s01.zip › Exended Data 1/pdc.m]

function y=pdc(A,f,dt)
% computes partial directed coherence

F=Af(A,f,dt);
%F=inv(Af(A,f,dt)); %DTF
[n,~]=size(F);
y=zeros(n);
for a=1:n
    for b=1:n
        y(a,b)=abs(F(a,b))/sqrt(F(:,b)'*F(:,b));
        %y(a,b)=abs(F(a,b))^2/(F(a,:)*F(a,:)'); % DTF
    end
end
y=y.^1;
end
