# Supplementary material for: Dynamic Brain Interactions during Picture Naming
Source: eNeuro. 2019 Jul 3;6(4):ENEURO.0472-18.2019. doi: 10.1523/ENEURO.0472-18.2019 (PMC6624411; doi:10.1523/ENEURO.0472-18.2019)
Supplement: Extended Data 1 — Code for the ARHMM. Download Extended Data 1, ZIP file. [file sup_enu-eN-NWR-0472-18-s01.zip › Exended Data 1/get_words.m]

function L=get_words(paths,subject)
f=sprintf('%s%s_lfp_files/%s_common.csv',paths.vol.S1,subject,subject);
L=readtable(f);
L=table2cell(L(1:end,2));
end
