# Supplementary material for: Dynamic Brain Interactions during Picture Naming
Source: eNeuro. 2019 Jul 3;6(4):ENEURO.0472-18.2019. doi: 10.1523/ENEURO.0472-18.2019 (PMC6624411; doi:10.1523/ENEURO.0472-18.2019)
Supplement: Extended Data 1 — Code for the ARHMM. Download Extended Data 1, ZIP file. [file sup_enu-eN-NWR-0472-18-s01.zip › Exended Data 1/readme.txt]

%
% sticky autoregressive hidden Markov model (ARHMM) 
%
% created 2017-19 by Aram Giahi (aram.gi@gmail.com)
%
% data format: trials x time
%

This version of an ARHMM initializes the dynamical parameters from the data by estimating the dynamics across trials in quasistationary time windows (Ding et. al, 2000) with conjugate prior for more realistic state durations (stickiness). 
A flat prior on the state transition matrix is used as default.
Initial conditions are estimated from adaptive multivariate autoregression. 

######################################################################################

Run 'run.m' to start the ARHMM.
 
Any data should be placed in the same directory as 'run.m'.

######################################################################################
