# Supplementary material for: Dynamic Brain Interactions during Picture Naming
Source: eNeuro. 2019 Jul 3;6(4):ENEURO.0472-18.2019. doi: 10.1523/ENEURO.0472-18.2019 (PMC6624411; doi:10.1523/ENEURO.0472-18.2019)
Supplement: Extended Data 1 — Code for the ARHMM. Download Extended Data 1, ZIP file. [file sup_enu-eN-NWR-0472-18-s01.zip › Exended Data 1/mplot.m]

function mplot(M,opt,c)
% mplot(M,[opt,c])
% 
% M.........: nd x (nd) x t
%
% opt.......: 1: hold on
%             2: rbw color scheme
%             3: flatten
%
% c.........: range ([min,max] or single value for symmetric range)

if nargin==1, opt=0;end 
if abs(opt)==1
    hold on;
else
    figure;
end
if nargin<3, c=0;end

M=squeeze(M);
if (size(M,1)-1)&&(size(M,2)-1)&&~(opt==3)
    if numel(c)>1, cmin=min(c);c=max(c);colormap(rwbmap0b(256));else
    if c==0, c=max(max(max(M))); end % greatest matrix element
    cmin=min(min(min(M))); % smallest matrix element
    if cmin<0||opt==2 % set color scheme according to lowest matrix element
        if c==0, c=max(c,abs(cmin));end
        colormap(rwbmap(256));
        cmin=-c;
    else
        cmin=0;
    end
    end
    imagesc(M(:,:)); caxis([cmin,c]);
else
    if opt==3
        plot(reshape(M,1,[]));
    else
        plot(M); 
    end
end
end
