# Supplementary material for: Dynamic Brain Interactions during Picture Naming
Source: eNeuro. 2019 Jul 3;6(4):ENEURO.0472-18.2019. doi: 10.1523/ENEURO.0472-18.2019 (PMC6624411; doi:10.1523/ENEURO.0472-18.2019)
Supplement: Extended Data 1 — Code for the ARHMM. Download Extended Data 1, ZIP file. [file sup_enu-eN-NWR-0472-18-s01.zip › Exended Data 1/extractword.m]

function word=extractword(L)
L=char(L);
for k=1:size(L,1)
    a=find(L(k,:)=='_')+1;
    e=find(L(k,:)=='.')-1;
    if size(a,2)>1
        word{k}=L(k,a(1):a(2)-2);
    else
        word{k}=L(k,a:e);
    end
    switch word{k}
        case 'brownpelican'
            word{k}='pelican';
        case 'well'
            word{k}='wells';
        case 'boot'
            word{k}='boots';
    end
end
word=word';
end
