# Supplementary material for: Dynamic Brain Interactions during Picture Naming
Source: eNeuro. 2019 Jul 3;6(4):ENEURO.0472-18.2019. doi: 10.1523/ENEURO.0472-18.2019 (PMC6624411; doi:10.1523/ENEURO.0472-18.2019)
Supplement: Extended Data 1 — Code for the ARHMM. Download Extended Data 1, ZIP file. [file sup_enu-eN-NWR-0472-18-s01.zip › Exended Data 1/Af.m]

function y=Af(A,f,dt)
[nd,~,np]=size(A);
y=eye(nd);
for tp=1:np
    y=y+A(:,:,tp)*exp(-2*pi*1i*tp*f*dt);
end
end
