# Supplementary material for: Dynamic Brain Interactions during Picture Naming
Source: eNeuro. 2019 Jul 3;6(4):ENEURO.0472-18.2019. doi: 10.1523/ENEURO.0472-18.2019 (PMC6624411; doi:10.1523/ENEURO.0472-18.2019)
Supplement: Extended Data 1 — Code for the ARHMM. Download Extended Data 1, ZIP file. [file sup_enu-eN-NWR-0472-18-s01.zip › Exended Data 1/get_nkdata.m]

% Created on 3 Mar 2015
% Primary author: Kiefer Forseth
%                 kjforseth@gmail.com
%                 602.531.6430
%
% Summary
%   Quickly load any patient & task list.
% 
% Input
%   paths: struct containing directories generated by get_paths()
%   patients: string for single patient | cell list for multiple patients
%   tasks: string for single task | cell list for multiple tasks
%          task can also be empty string to request default task (common)
%   types: string for homogenous list | cell list for mixed list
%          can be omitted (defaults to SDE) or set to 'SDE'/'sEEG'
%
% Output
%   D: cell of nkdata with size (# patients) x (# tasks)
%       if only 1 patient and 1 task passed, output will not be a cell.
%   f: cell of nkdata fullpath filenames with same size as D
% 
% Example
%   ta356 | auditory:
%       D = get_nkdata(paths,'ta356','auditory');
%   ta356, ta505 | auditory, common
%       D = get_nkdata(paths,{'ta356','ta505'},{'auditory','common'};
% 
% Change log
%   28 Mar 2015 (KJF): added default task
%   21 Sep 2016 (KJF): removed default task
%   21 Sep 2016 (KJF): added types argument to handle sEEG recordings
%       for backward compatibility, lack of types input defaults to SDE
%   13 Oct 2016 (KJF): added filename output (for saving changes to nkdata)

function [D,f] = get_nkdata(paths,patients,tasks,types)

% handle inputs
if ~iscell(patients), patients = {patients}; end
if ~iscell(tasks), tasks = {tasks}; end
if ~exist('types','var'), types = 'SDE'; end % default
if ~iscell(types), types = {types}; end

if length(patients) > 1 && length(types) == 1
    [types{1:length(patients),1}] = deal(types{1});
end

% load & store
D = cell(length(patients),length(tasks));
f = cell(length(patients),length(tasks));
for p = 1:length(patients)
    patient = patients{p};
    type = types{p};
    for t = 1:length(tasks)
        task = tasks{t};
        
        % handle scramble
        if ~isempty(strfind(task,'scr')) && ~strcmp(task,'audscramble')
            task = task(1:end-4);
        end
        
        % define folder & file location
        folder = sprintf('%s%s_lfp_files%s',paths.vol.S1,lower(patient),filesep);
        switch type
            case 'SDE'
                f{p,t} = sprintf('%s%s_%s.mat',folder,patient,task);
            case 'sEEG'
                f{p,t} = sprintf('%s%s_%s_%s.mat',folder,patient,task,type);
            otherwise
                error('Unknown recording type')
        end
        
        % load & store file
        load(f{p,t})
        D{p,t} = nkdata;
    end
end

% handle output
if ~any(size(D) ~= 1), D = cell2mat(D); end
if ~any(size(f) ~= 1), f = cell2mat(f); end

%if strcmp(patient,'ta510'), D={D,aoff};end
